# Supplementary material for: Carbon Fibers Prepared via Solution Plasma-Generated Seeds
Source: Materials (Basel). 2023 Jan 17;16(3):906. doi: 10.3390/ma16030906 (PMC9918063; doi:10.3390/ma16030906)
Supplement: Supplementary file 1 [file materials-16-00906-s001.zip]

Archive with 1 entries (1 files):
- materials-2148388-supplementary.pdf
